# Supplementary material for: Mitosis Gives a Brief Window of Opportunity for a Change in Gene Transcription
Source: PLoS Biol. 2014 Jul 29;12(7):e1001914. doi: 10.1371/journal.pbio.1001914 (PMC4114836; doi:10.1371/journal.pbio.1001914)
Supplement: Data S1 — Supporting histogram data. (XLSX) [file pbio.1001914.s001.xlsx]

## Sheet: Figure 1b
	Nanog		Oct 4		Sox 2		c-Jun
	Relative Mean	Rel Error	Relative Mean	Rel Error	Relative Mean	Rel Error	Relative Mean	Rel Error
G0/G1	2.14604	2.33161	2.48007	1.83539	0.419122	0.255602	2.08343	1.4233
Sphase	3.64837	2.28123	2.40884	0.370072	7.96346	6.0248	2.00771	0.774123
G2	6.01952	2.31767	8.20615	0.918962	18.4698	1.78591	1.54154	0.393243
M	9.45022	0.571518	16.5486	6.38183	102.454	26.1888	4.02747	0.20403

## Sheet: Figure 2c
Time	c-Jun		Sox2		Oct4		Nanog
2	2.33548	0	1.28735	0			0.41562	0
27	6.21222	0.384263	15.518	1.3752	8.61728	2.1068	9.82636	0.114199
40	1.77102	0.407343	5.28342	1.16854	2.73657	1.06083	3.75143	1.40943
63	1.10915	0.0440556	1.21789	0.454385	0.842109	0.282729	1.62102	0.49915

## Sheet: Figure 3d
	Nanog		Oct4		Sox2		c-Jun
Sample gorup	Relative	Relative SE	Relative	Relative SE	Relative	Relative SE	Relative	Relative SE
Mitotic 75mM	18.4157	5.2855	7.42787	2.17535	104.674	17.3118	0.876569	0.0270018

## Sheet: Figure 4c
	Nanog		Oct4		Sox2		c-Jun
Sample gorup	Relative	Relative SE	Relative	Relative SE	Relative	Relative SE	Relative	Relative SE
Interphase	1	0.180244	1	0.234599	1	0.329059	1	0.15685
Mitotic	5.29488	0.915393	2.59405	0.593993	14.9826	0.845534	4.16381	0.299716
Sonicated Interphase	1	0.125657	1	0.40466	1	0.308573	1	0.0749922
Sonicated Mitotic	15.1469	1.65927	1.54772	0.850717	25.8767	3.14073	4.26227	0.589793

## Sheet: Figure 4d
	Nanog		Oct4		Sox		c-Jun
	Relative	Relative SE	Relative	Relative SE	Relative	Relative SE	Relative	Relative SE
24hrs (n=5)	1.32	0.3	1.41	0.31	1.93	1.08	1.93	0.53
48hrs (n=6)	0.68	0.32	0.86	0.56	0.99	0.48	0.9	0.33

## Sheet: Figure 5b
	Nanog		Oct4		Sox2		c-Jun
	Relative	Relative SE	Relative	Relative SE	Relative	Relative SE	Relative	Relative SE
Interphase 75mM (n=2)	1	0.54996	1	0.409224	1	0.601663	1	0.319602
Mitotic 75mM (n=2)	18.4157	5.2855	7.42787	2.17535	104.674	17.3118	0.876569	0.0270018
Interphase 300mM (n=3)	1.37312	0.15405	5.29752	1.66544	2.66783	1.12287	1.39583	0.0739349
Mitotic, 300mM (n=2)	28.3258	3.61288	15.7729	0.558894	99.8363	2.45577	1.55975	0.0390689

## Sheet: Figure 6c
	Nanog		Oct4		Sox2		c-Jun
Sample	Relative	Relative SE	Relative	Relative SE	Relative	Relative SE	Relative	Relative SE
Interphase + DMSO	1	0.19535	1	0.231398	1	0.541523	1	0.172806
Interphase + TSA	1.22114	0.118229	2.10218	0.450857	9.7278	0.924428	1.93935	0.131753
Mitotic + DMSO	3.10356	0.533058	2.5614	0.909617	25.9757	3.0761	3.24835	0.642692
Mitotic + TSA	11.0908	2.26394	1.14212	0.379519	91.3966	19.0725	4.65922	0.560964

## Sheet: Figure 6d
	Nanog		Oct4		Sox2		c-Jun
Sample	Relative	Relative SE	Relative	Relative SE	Relative	Relative SE	Relative	Relative SE
Int. DMSO	1	0.19535	1	0.231398	1	0.541523	1	0.172806
Int. AT9283	1.4137	0.411391	1.50622	0.587277	4.69486	1.07548	1.87195	0.0939818
Mit. DMSO	3.10822	0.533857	2.56523	0.910981	26.0147	3.08071	3.25322	0.643655
Mit. AT9283	4.34986	0.181219	1.12998	0.0309503	27.6132	0.674702	3.48236	0.485109

## Sheet: Figure 6e
	Sox2		Oct4		Nanog
	Relative	Relative SE	Relative	Relative SE	Relative	Relative SE
Interphase	1	0.646574	1	0.41868	1	0.543102
Inteerphase +MTA	0.294837	0.24955	0.849565	0.43894	2.48148	3.23029
Mitotic	8.47874	7.52501	4.30039	1.63533	3.15525	2.42808
Mitotic +MTA	7.48976	1.77058	4.43419	1.33515	3.59773	0.462455

## Sheet: Figure 7b
	Interphase		Mitotic
	%IP	SD	%IP	SD
SRR1	14.6065	1.3891	1.35519	0.118906
Sox2 PP	4.27794	0.80794	1.92884	0.264652
Sox2 CDS	13.9444	0.899329	2.5067	0.203421
Sox2 SRR2	17.5893	3.54393	1.78245	0.33405
Oct4 PP	9.34683	1.3341	0.443265	0.106756
Oct4 CDS	6.67639	0.510884	0.608194	0.0532228
Mean	11.0735	2.09503	1.43744	0.325915

[truncated: 13 more sheets: Figure 7c, Figure 7d, Figure 7e, Figure 7f, Figure 7h, Figures S1b, Figure S1c, Figure S1d, Figure S1e, Figure S3b, Figure S4b, Figure S4c, Figure S4d]
