# Supplementary material for: Mitosis Gives a Brief Window of Opportunity for a Change in Gene Transcription
Source: PLoS Biol. 2014 Jul 29;12(7):e1001914. doi: 10.1371/journal.pbio.1001914 (PMC4114836; doi:10.1371/journal.pbio.1001914)
Supplement: Table S1 — List of genes that are up-regulated in mitotic nuclei transplanted to Xenopus oocytes when compared to interphase nuclei transplanted to Xenopus oocytes. We have identified by RNA-seq genes that are consistently expressed 48 h after nuclear transfer of interphase transformed mouse embryonic fibroblasts to Xenopus oocytes (manuscript under consideration). We used this set of 4,210 genes expressed after nuclear transfer in a comparison with one experiment in which mitotic nuclei transcription following nuclear transfer was also measured by RNA-seq. This led to the identification of 617 genes up-regulated from mitotic nuclei compared to interphase nuclei. The table shows the name of these genes, RPKM from transplanted interphase nuclei (mean of three independent experiment), RPKM from transplanted mitotic nuclei (one experiment), as well as the ratio of mitotic to interphase RPKMs. (XLSM) [file pbio.1001914.s006.xlsm]

## Sheet: mito v inter plos.txt
Symbol	Desc	Mitotic	Interphase	Mitotic/interphase
Fam46a	family with sequence similarity 46, member A	165.324	0.456726	361.976
Tsr2	TSR2, 20S rRNA accumulation, homolog (S. cerevisiae)	176.093	0.601971	292.528
Hmgn5	high-mobility group nucleosome binding domain 5	4006.4	17.2959	231.638
Mrpl50	mitochondrial ribosomal protein L50	253.751	1.47673	171.833
H47	histocompatibility 47	315.147	3.18436	98.967
Slc30a1	solute carrier family 30 (zinc transporter), member 1	259.845	2.68991	96.5999
Snai2	snail homolog 2 (Drosophila)	530.72	5.62451	94.3584
Zrsr2	zinc finger (CCCH type), RNA binding motif and serine/arginine rich 2	133.314	1.46735	90.8538
Hsp90b1	heat shock protein 90, beta (Grp94), member 1	792.796	9.01738	87.9186
Twistnb	TWIST neighbor	248.899	3.24629	76.6718
Sall3	sal-like 3 (Drosophila)	62.8752	0.87048	72.2304
Ftsj3	FtsJ homolog 3 (E. coli)	177.226	2.59701	68.2424
Dhfr	dihydrofolate reductase	85.0679	1.25862	67.5882
Nsd1	nuclear receptor-binding SET-domain protein 1	59.5769	0.980559	60.7581
Rps6kb1	ribosomal protein S6 kinase, polypeptide 1	41.1678	0.71611	57.488
Lmbr1	limb region 1	24.8293	0.443524	55.9819
Bdnf	brain derived neurotrophic factor	49.7566	0.97162	51.21
Cenpq	centromere protein Q	2598.77	52.0805	49.8991
Fnip1	folliculin interacting protein 1	11.7297	0.253683	46.2376
Hoxc8	homeobox C8	55.4743	1.22543	45.2693
Nop58	NOP58 ribonucleoprotein homolog (yeast)	975.442	21.7352	44.8785
Hey2	hairy/enhancer-of-split related with YRPW motif 2	46.005	1.23116	37.3673
Prps1	phosphoribosyl pyrophosphate synthetase 1	1166.49	33.1155	35.2247
Edn1	endothelin 1	62.0123	1.7999	34.4532
Sub1	SUB1 homolog (S. cerevisiae)	424.5	12.4422	34.1177
Mrpl39	mitochondrial ribosomal protein L39	148.532	4.37417	33.9566
Tspan10	tetraspanin 10	85.8605	2.83192	30.3188
Hspa9	heat shock protein 9	919.993	31.2012	29.4858
Ccdc148	coiled-coil domain containing 148	77.4634	2.65721	29.1521
Pigy	phosphatidylinositol glycan anchor biosynthesis, class Y	240.342	8.26122	29.0927
Xkr8	X Kell blood group precursor related family member 8 homolog	119.105	4.1227	28.8901
Adamts1	a disintegrin-like and metallopeptidase (reprolysin type) with thrombospondin type 1 motif, 1	659.926	23.3174	28.3019
Rbm25	RNA binding motif protein 25	45.0411	1.65563	27.2049
Secisbp2l	SECIS binding protein 2-like	10.5463	0.388665	27.1345
Eif3a	eukaryotic translation initiation factor 3, subunit A	301.602	11.5031	26.2193
Siah1b	seven in absentia 1B	156.343	6.24219	25.0462
1110054O05Rik	RIKEN cDNA 1110054O05 gene	447.956	18.13	24.7079
Pfn2	profilin 2	2022.24	81.8511	24.7063
Luc7l2	LUC7-like 2 (S. cerevisiae)	73.1249	3.05073	23.9696
Wdr61	WD repeat domain 61	506.909	21.2669	23.8355
Ufm1	ubiquitin-fold modifier 1	39.6847	1.70631	23.2576
BC053749	cDNA sequence BC053749	37.5468	1.65682	22.6619
Serac1	serine active site containing 1	61.4609	2.72233	22.5766
Rsbn1	rosbin, round spermatid basic protein 1	72.668	3.24522	22.3923
2410004B18Rik	RIKEN cDNA 2410004B18 gene	913.906	40.8369	22.3794
Erlec1	endoplasmic reticulum lectin 1	33.2718	1.49075	22.3188
Mesdc2	mesoderm development candidate 2	10.417	0.48832	21.3322
Tceb1	transcription elongation factor B (SIII), polypeptide 1	761.031	35.7759	21.2722
Xcr1	chemokine (C motif) receptor 1	92.2009	4.41322	20.892
Tgif1	TGFB-induced factor homeobox 1	344.254	16.6472	20.6794
Rrs1	RRS1 ribosome biogenesis regulator homolog (S. cerevisiae)	1323.25	64.3226	20.572
Zbtb26	zinc finger and BTB domain containing 26	28.3538	1.41506	20.0372
Ociad1	OCIA domain containing 1	193.713	9.75288	19.8621
Eif1b	eukaryotic translation initiation factor 1B	2373.36	120.023	19.7743
Ighmbp2	immunoglobulin mu binding protein 2	150.539	7.80279	19.2929
Cenpl	centromere protein L	4489.08	234.539	19.14
Son	Son DNA binding protein	254.819	13.4764	18.9085
Fgd1	FYVE, RhoGEF and PH domain containing 1	15.0632	0.797212	18.8949
Lpar6	lysophosphatidic acid receptor 6	962.517	51.674	18.6267
Rg9mtd1	RNA (guanine-9-) methyltransferase domain containing 1	1364.49	74.4456	18.3287
Ankle2	ankyrin repeat and LEM domain containing 2	92.5739	5.15813	17.9472
Dbr1	debranching enzyme homolog 1 (S. cerevisiae)	475.784	26.5121	17.9459
Kcna2	potassium voltage-gated channel, shaker-related subfamily, member 2	18.2236	1.01826	17.8968
Nip7	nuclear import 7 homolog (S. cerevisiae)	665.7	37.1985	17.8959
Eif5b	eukaryotic translation initiation factor 5B	44.5637	2.50289	17.8048
BC021785	cDNA sequence BC021785	68.888	3.8841	17.7359
AI848100	expressed sequence AI848100	16.8879	0.962841	17.5396
Mtpn	myotrophin	536.469	31.0489	17.2782
Tceal8	transcription elongation factor A (SII)-like 8	1186.44	69.5478	17.0593
Hoxd13	homeobox D13	2890.96	169.768	17.0289
Rab21	RAB21, member RAS oncogene family	90.6079	5.33112	16.996
Eif4e2	eukaryotic translation initiation factor 4E member 2	81.8418	4.86539	16.8212
1810031K17Rik	RIKEN cDNA 1810031K17 gene	88.36	5.30714	16.6493
Dnajb9	DnaJ (Hsp40) homolog, subfamily B, member 9	2907.25	176.625	16.46
Skiv2l2	superkiller viralicidic activity 2-like 2 (S. cerevisiae)	98.3861	6.01268	16.3631
Hsp90ab1	heat shock protein 90 alpha (cytosolic), class B member 1	512.69	31.7978	16.1234
Brix1	BRX1, biogenesis of ribosomes, homolog (S. cerevisiae)	1846.39	115.386	16.0019
Zfp397	zinc finger protein 397	15.4257	0.970828	15.8893
Dusp10	dual specificity phosphatase 10	313.143	19.7257	15.8749
Zfp248	zinc finger protein 248	63.6354	4.03935	15.7539
Cct4	chaperonin containing Tcp1, subunit 4 (delta)	273.966	17.4158	15.7309
Fbxo22	F-box protein 22	206.034	13.1046	15.7223
Slc12a6	solute carrier family 12, member 6	35.3582	2.34994	15.0464
Nudcd2	NudC domain containing 2	1466.38	99.18	14.785
Zfp518a	zinc finger protein 518A	64.1897	4.36187	14.7161
Zfp948	zinc finger protein 948	124.977	8.58033	14.5655
Tbpl1	TATA box binding protein-like 1	30.8202	2.1289	14.477
Dnaja2	DnaJ (Hsp40) homolog, subfamily A, member 2	1018.74	70.7428	14.4006
Nup214	nucleoporin 214	34.8671	2.5147	13.8653
Eif2s2	eukaryotic translation initiation factor 2, subunit 2 (beta)	97.4598	7.31944	13.3152
Ndufb6	NADH dehydrogenase (ubiquinone) 1 beta subcomplex, 6	846.443	64.3873	13.1461
Tmco1	transmembrane and coiled-coil domains 1	58.9702	4.49712	13.1129
Rpl11	ribosomal protein L11	107.27	8.30542	12.9156
Cops2	COP9 (constitutive photomorphogenic) homolog, subunit 2 (Arabidopsis thaliana)	111.507	8.71156	12.7998
Pou3f3	POU domain, class 3, transcription factor 3	64.6617	5.0602	12.7785
Peo1	progressive external ophthalmoplegia 1 (human)	156.418	12.2464	12.7726
Ptx3	pentraxin related gene	455.84	36.2707	12.5677
Tmem186	transmembrane protein 186	58.4627	4.86593	12.0147
Eny2	enhancer of yellow 2 homolog (Drosophila)	62.3016	5.22762	11.9178
Fastkd3	FAST kinase domains 3	121.815	10.2631	11.8692
2310008H09Rik	RIKEN cDNA 2310008H09 gene	80.7789	6.82532	11.8352
Atf4	activating transcription factor 4	1759.17	150.367	11.6992
Iffo2	intermediate filament family orphan 2	83.5882	7.24127	11.5433
Prpf19	PRP19/PSO4 pre-mRNA processing factor 19 homolog (S. cerevisiae)	26.2589	2.30913	11.3718
Dhx8	DEAH (Asp-Glu-Ala-His) box polypeptide 8	287.75	25.3305	11.3598
Ccnl1	cyclin L1	1437.46	127.072	11.3122
NULL	NULL	1129.54	100.459	11.2439
Magoh	mago-nashi homolog, proliferation-associated (Drosophila)	2441.5	217.862	11.2066
Leng1	leukocyte receptor cluster (LRC) member 1	187.602	16.8078	11.1616
Cct6a	chaperonin containing Tcp1, subunit 6a (zeta)	143.474	12.9685	11.0633
Celf4	CUGBP, Elav-like family member 4	42.1243	3.84505	10.9555
Purb	purine rich element binding protein B	159.356	14.5891	10.923
Seh1l	SEH1-like (S. cerevisiae	55.9997	5.16808	10.8357
Gabarapl1	gamma-aminobutyric acid (GABA) A receptor-associated protein-like 1	1088.81	101.089	10.7708
Smc6	structural maintenance of chromosomes 6	70.3651	6.56967	10.7106
Flrt3	fibronectin leucine rich transmembrane protein 3	85.3618	8.02527	10.6366
Atp5b	ATP synthase, H+ transporting mitochondrial F1 complex, beta subunit	1047.52	99.0852	10.5719
Ntf5	neurotrophin 5	108.029	10.2215	10.5688
Cenpl	centromere protein L	1593.07	150.813	10.5632
Spc25	SPC25, NDC80 kinetochore complex component, homolog (S. cerevisiae)	929.778	88.6214	10.4916
Mrpl46	mitochondrial ribosomal protein L46	288.326	27.6456	10.4294
Nop16	NOP16 nucleolar protein homolog (yeast)	208.995	20.3412	10.2745
Lox	lysyl oxidase	176.246	17.4091	10.1238
Atm	ataxia telangiectasia mutated homolog (human)	7.48943	0.742399	10.0882
Mcm8	minichromosome maintenance deficient 8 (S. cerevisiae)	52.0552	5.16623	10.0761
Hhat	hedgehog acyltransferase	30.2015	2.99864	10.0717
Golga5	golgi autoantigen, golgin subfamily a, 5	110.817	11.0205	10.0555
BC021785	cDNA sequence BC021785	35.3267	3.51405	10.053
Hnrnpa2b1	heterogeneous nuclear ribonucleoprotein A2/B1	838.152	84.0788	9.96866
Ch25h	cholesterol 25-hydroxylase	2919.04	293.622	9.94147
2610029G23Rik	RIKEN cDNA 2610029G23 gene	1227.1	124.348	9.8683
Fam69a	family with sequence similarity 69, member A	238.3	24.3438	9.78894
Psmc2	proteasome (prosome, macropain) 26S subunit, ATPase 2	452.543	46.2318	9.78857
Pmaip1	phorbol-12-myristate-13-acetate-induced protein 1	187.19	19.1533	9.77323
Gtf2b	general transcription factor IIB	865.182	89.3234	9.68595
Iqcb1	IQ calmodulin-binding motif containing 1	182.255	19.0156	9.58449
Klf11	Kruppel-like factor 11	39.5038	4.13089	9.56302
Jun	Jun oncogene	941.552	99.5113	9.46176
Pik3r1	phosphatidylinositol 3-kinase, regulatory subunit, polypeptide 1 (p85 alpha)	27.2194	2.88641	9.4302
Cwc15	CWC15 homolog (S. cerevisiae)	696.571	74.1189	9.39802
Mrps30	mitochondrial ribosomal protein S30	99.5595	10.7027	9.30228
Tsc22d1	TSC22 domain family, member 1	524.272	56.3928	9.29678
Zfp503	zinc finger protein 503	295.394	31.8236	9.28222
Sfpq	splicing factor proline/glutamine rich (polypyrimidine tract binding protein associated)	422.728	45.6165	9.267
Zfp788	zinc finger protein 788	38.9818	4.22004	9.2373
Bdp1	B double prime 1, subunit of RNA polymerase III transcription initiation factor IIIB	21.9772	2.39762	9.16625
Stub1	STIP1 homology and U-Box containing protein 1	132.786	14.5639	9.11749
Cdk1	cyclin-dependent kinase 1	201.556	22.1389	9.10417
2010109K11Rik	RIKEN cDNA 2010109K11 gene	262.377	29.008	9.04498
Taf1d	TATA box binding protein (Tbp)-associated factor, RNA polymerase I, D	384.496	42.6599	9.01306
Taco1	translational activator of mitochondrially encoded cytochrome c oxidase I	133.292	14.7957	9.00882
Dctn4	dynactin 4	39.4056	4.44152	8.87211
Rpp40	ribonuclease P 40 subunit (human)	78.5996	8.87684	8.85446
Hspa5	heat shock protein 5	731.31	82.6773	8.84536
Tmem44	transmembrane protein 44	21.1279	2.40862	8.77179
Tgfbr3	transforming growth factor, beta receptor III	21.8758	2.49863	8.75512
Ets1	E26 avian leukemia oncogene 1, 5' domain	16.1342	1.85579	8.69394
Pno1	partner of NOB1 homolog (S. cerevisiae)	865.652	99.7584	8.67749
Ubn2	ubinuclein 2	12.8954	1.48918	8.65944
Sv2c	synaptic vesicle glycoprotein 2c	34.4197	4.00038	8.60411
Tsr1	TSR1, 20S rRNA accumulation, homolog (yeast)	434.121	50.6892	8.56437
Helb	helicase (DNA) B	60.632	7.14196	8.48955
Utp3	UTP3, small subunit (SSU) processome component, homolog (S. cerevisiae)	5829.92	687.074	8.48515
Zfhx4	zinc finger homeodomain 4	2.87039	0.33896	8.46823
Egr2	early growth response 2	631.271	75.5701	8.35345
Slc20a1	solute carrier family 20, member 1	201.628	24.1624	8.3447
Mut	methylmalonyl-Coenzyme A mutase	13.2746	1.59244	8.33603
Cenpk	centromere protein K	537.066	64.5962	8.3142
Rbm39	RNA binding motif protein 39	752.361	90.6643	8.29832
Myo5c	myosin VC	14.3453	1.7338	8.27394
6330439K17Rik	RIKEN cDNA 6330439K17 gene	5.53837	0.673245	8.22638
Fam72a	family with sequence similarity 72, member A	264.862	32.3953	8.17591
Eif1ax	eukaryotic translation initiation factor 1A, X-linked	184.927	22.8087	8.10774
Rrm2	ribonucleotide reductase M2	567.215	71.0166	7.98709
Mrpl18	mitochondrial ribosomal protein L18	482.744	60.5068	7.97835
Fam175a	family with sequence similarity 175, member A	166.929	20.98	7.95654
Ildr2	immunoglobulin-like domain containing receptor 2	2.77224	0.353594	7.84017
Trim23	tripartite motif-containing 23	67.3395	8.59626	7.83358
Arnt	aryl hydrocarbon receptor nuclear translocator	34.5373	4.41507	7.82259
Cxcl12	chemokine (C-X-C motif) ligand 12	2.82679	0.363992	7.76608
Eid1	EP300 interacting inhibitor of differentiation 1	245.473	31.9212	7.68997
Ctsl	cathepsin L	227.305	29.618	7.67456
AI987944	expressed sequence AI987944	7.47444	0.978249	7.64063
Idh3b	isocitrate dehydrogenase 3 (NAD+) beta	19.6499	2.58636	7.59751
Prrx1	paired related homeobox 1	27.4745	3.61779	7.59428
Fam111a	family with sequence similarity 111, member A	499.198	66.3489	7.52384
Fam58b	family with sequence similarity 58, member B	590.525	78.4989	7.52271
Zbtb24	zinc finger and BTB domain containing 24	121.328	16.1543	7.51057
Fam110c	family with sequence similarity 110, member C	435.526	58.2932	7.47131
Bmi1	Bmi1 polycomb ring finger oncogene	79.7806	10.7373	7.4302
Sparc	secreted acidic cysteine rich glycoprotein	10.3933	1.4035	7.4053
Pde12	phosphodiesterase 12	254.189	34.3739	7.39481
Rfxap	regulatory factor X-associated protein	396.488	53.751	7.37639
Kif14	kinesin family member 14	17.596	2.38548	7.37632
Wdr43	WD repeat domain 43	186.133	25.6293	7.2625
Chmp1b	charged multivesicular body protein 1B	1740.82	239.804	7.25933
Ccng2	cyclin G2	411.172	57.3344	7.17147
Slc35d1	solute carrier family 35 (UDP-glucuronic acid/UDP-N-acetylgalactosamine dual transporter), member D1	16.1746	2.26396	7.14437
Arl5a	ADP-ribosylation factor-like 5A	86.15	12.0585	7.14434
Wdr82	WD repeat domain containing 82	42.0121	5.90577	7.11374
Clcn3	chloride channel 3	9.90374	1.40931	7.02738
Arpp19	cAMP-regulated phosphoprotein 19	134.404	19.2557	6.97996
Wdr36	WD repeat domain 36	252.55	36.2647	6.96406
NULL	NULL	329.151	47.8604	6.87731
Guf1	GUF1 GTPase homolog (S. cerevisiae)	117.379	17.2285	6.81307
Kbtbd11	kelch repeat and BTB (POZ) domain containing 11	3.71278	0.546555	6.79305
Txnip	thioredoxin interacting protein	2070.54	305.298	6.78204
Lrrc19	leucine rich repeat containing 19	5.38548	0.795511	6.76983
Prkaca	protein kinase, cAMP dependent, catalytic, alpha	31.2616	4.64395	6.73169
Fh1	fumarate hydratase 1	17.6913	2.62945	6.72816
Ndnl2	necdin-like 2	1791.5	270.904	6.61305
Arrdc3	arrestin domain containing 3	438.997	66.4502	6.6064
Zfp422	zinc finger protein 422	333.438	50.6532	6.58276
Exosc8	exosome component 8	86.2327	13.1	6.58263
Polr3k	polymerase (RNA) III (DNA directed) polypeptide K	164.626	25.2216	6.52718
Atxn7l3b	ataxin 7-like 3B	230.434	35.348	6.519
Bcas2	breast carcinoma amplified sequence 2	1412.01	216.601	6.51896
Ptger4	prostaglandin E receptor 4 (subtype EP4)	68.5643	10.6467	6.43996
Sf3b1	splicing factor 3b, subunit 1	224.298	34.8731	6.43185
Larp1b	La ribonucleoprotein domain family, member 1B	98.0997	15.3465	6.39231
Srr	serine racemase	274.627	42.9862	6.38873
Trps1	trichorhinophalangeal syndrome I (human)	41.963	6.58596	6.37158
Hnrnph1	heterogeneous nuclear ribonucleoprotein H1	463.359	72.8323	6.362
Nnt	nicotinamide nucleotide transhydrogenase	7.5522	1.1908	6.34213
Usp29	ubiquitin specific peptidase 29	7.75365	1.22835	6.31222
2005-03-01	membrane-associated ring finger (C3HC4) 5	169.391	27.2446	6.21743
Vangl1	vang-like 1 (van gogh, Drosophila)	20.0983	3.23318	6.21627
Nup160	nucleoporin 160	61.6555	10.0997	6.10467
Nfkbia	nuclear factor of kappa light polypeptide gene enhancer in B cells inhibitor, alpha	192.309	31.5138	6.10239
Gm9047	predicted gene 9047	531.703	87.5718	6.07163
Basp1	brain abundant, membrane attached signal protein 1	125.59	20.7595	6.04975
Dek	DEK oncogene (DNA binding)	437.725	72.5457	6.03379
Hspa5	heat shock protein 5	1381.5	229.187	6.02784
Zfp71-rs1	zinc finger protein 71, related sequence	34.9464	5.80195	6.02321
Rasl11a	RAS-like, family 11, member A	1024.77	170.424	6.01307
9430038I01Rik	RIKEN cDNA 9430038I01 gene	189.384	31.5391	6.00474
C130022K22Rik	RIKEN cDNA C130022K22 gene	213.059	36.0807	5.90506
Mtmr11	myotubularin related protein 11	88.1591	15.0347	5.86369
Alms1	Alstrom syndrome 1 homolog (human)	2.89185	0.500741	5.77515
Mrto4	MRT4, mRNA turnover 4, homolog (S. cerevisiae)	82.431	14.3298	5.7524
Slfn9	schlafen 9	37.9545	6.61957	5.73368
Snx15	sorting nexin 15	133.091	23.3501	5.69978
Dkc1	dyskeratosis congenita 1, dyskerin homolog (human)	236.911	41.5882	5.6966
2810408A11Rik	RIKEN cDNA 2810408A11 gene	57.6898	10.1706	5.67222
Cenpe	centromere protein E	16.8205	3.02531	5.55993
Zc3h10	zinc finger CCCH type containing 10	61.0035	11.0315	5.52992
Pcbp1	poly(rC) binding protein 1	2096.78	379.391	5.52669
Lsm11	U7 snRNP-specific Sm-like protein LSM11	9.10276	1.6618	5.47764
Srsf11	serine/arginine-rich splicing factor 11	409.083	75.1521	5.4434
Zfp830	zinc finger protein 830	710.098	130.88	5.42558
H1f0	H1 histone family, member 0	445.821	82.7311	5.3888
Ecd	ecdysoneless homolog (Drosophila)	33.452	6.20905	5.38762
Ext1	exostoses (multiple) 1	27.3199	5.10575	5.35081
Fjx1	four jointed box 1 (Drosophila)	36.5093	6.89535	5.29476
Rpl8	ribosomal protein L8	701.075	132.621	5.28628
Ptrh2	peptidyl-tRNA hydrolase 2	23.5703	4.46256	5.28178
Ociad1	OCIA domain containing 1	230.792	43.9806	5.24758
Arl15	ADP-ribosylation factor-like 15	10.6639	2.03347	5.2442
Spon1	spondin 1, (f-spondin) extracellular matrix protein	3.87517	0.741996	5.22263
Dlx2	distal-less homeobox 2	104.672	20.1412	5.19694
Chchd1	coiled-coil-helix-coiled-coil-helix domain containing 1	210.832	40.6452	5.18713
Fbxo30	F-box protein 30	21.4042	4.14885	5.15907
Eed	embryonic ectoderm development	210.235	40.9243	5.13716
Mrpl15	mitochondrial ribosomal protein L15	11.3701	2.21501	5.13321
Rpl13a	ribosomal protein L13A	319.25	62.2632	5.12743
Eif4a2	eukaryotic translation initiation factor 4A2	1251	246.815	5.06858
C330027C09Rik	RIKEN cDNA C330027C09 gene	55.8676	11.0715	5.04606
Socs6	suppressor of cytokine signaling 6	44.3521	8.82455	5.02599
Tmem55b	transmembrane protein 55b	340.665	68.1255	5.00055
Pus10	pseudouridylate synthase 10	310.343	62.2753	4.98339
Asap3	ArfGAP with SH3 domain, ankyrin repeat and PH domain 3	12.4851	2.52094	4.95255
Cdk2	cyclin-dependent kinase 2	76.5843	15.4714	4.95006
1500012F01Rik	RIKEN cDNA 1500012F01 gene	2827.6	574.294	4.9236
Dcaf13	DDB1 and CUL4 associated factor 13	290.086	58.9789	4.91847
Cd38	CD38 antigen	7.31322	1.488	4.91481
Timm17a	translocase of inner mitochondrial membrane 17a	134.628	27.4155	4.91064
Gadd45a	growth arrest and DNA-damage-inducible 45 alpha	2329.56	474.904	4.90533
Nfyb	nuclear transcription factor-Y beta	864.514	177.594	4.86793
Eomes	eomesodermin homolog (Xenopus laevis)	106.69	22.1775	4.81075
Rtcd1	RNA terminal phosphate cyclase domain 1	842.427	175.318	4.80513
Fundc2	FUN14 domain containing 2	7.32729	1.52539	4.80355
Chchd7	coiled-coil-helix-coiled-coil-helix domain containing 7	201.356	42.0187	4.79207
Plekhh3	pleckstrin homology domain containing, family H (with MyTH4 domain) member 3	56.6168	11.8222	4.78902
Crnkl1	Crn, crooked neck-like 1 (Drosophila)	89.6068	18.721	4.78643
Zmym5	zinc finger, MYM-type 5	80.7392	16.9854	4.75345
AK010878	cDNA sequence AK010878	353.816	74.9184	4.72269
Ier3	immediate early response 3	3580.49	765.384	4.67803
Paxip1	PAX interacting (with transcription-activation domain) protein 1	56.5366	12.1356	4.65873
Kdm1b	lysine (K)-specific demethylase 1B	72.8679	15.6505	4.65596
Sox11	SRY-box containing gene 11	145.611	31.5108	4.62098
Vps37a	vacuolar protein sorting 37A (yeast)	13.2663	2.87721	4.61082
Tcp1	t-complex protein 1	319.366	69.2895	4.60915
Dync2h1	dynein cytoplasmic 2 heavy chain 1	5.05921	1.09777	4.60863
Chmp5	charged multivesicular body protein 5	321.464	70.0471	4.58926
Otud6b	OTU domain containing 6B	193.07	42.2262	4.57229
Tmed5	transmembrane emp24 protein transport domain containing 5	20.7029	4.54404	4.55605
Cyr61	cysteine rich protein 61	1687.8	370.912	4.55041
Znf512b	zinc finger protein 512B	103.785	23.0056	4.5113
6330406I15Rik	RIKEN cDNA 6330406I15 gene	26.3092	5.85861	4.49069
D4Wsu53e	DNA segment, Chr 4, Wayne State University 53, expressed	564.288	125.674	4.49008
Vdac1	voltage-dependent anion channel 1	7.8926	1.75969	4.48523
Kdm5c	lysine (K)-specific demethylase 5C	48.771	10.8871	4.4797
Atp5j	ATP synthase, H+ transporting, mitochondrial F0 complex, subunit F	264.004	59.1245	4.46521
Mocs2	molybdenum cofactor synthesis 2	116.068	26.1035	4.44646
Plk4	polo-like kinase 4 (Drosophila)	910.547	206.569	4.40795
1200016B10Rik	RIKEN cDNA 1200016B10 gene	24.9713	5.66515	4.40788
Kdm5a	lysine (K)-specific demethylase 5A	4.26593	0.969012	4.40235
Apex1	apurinic/apyrimidinic endonuclease 1	805.922	183.111	4.40127
Orc6	origin recognition complex, subunit 6	327.292	74.9038	4.3695
Ift46	intraflagellar transport 46 homolog (Chlamydomonas)	19.0944	4.37597	4.36348
Usp1	ubiquitin specific peptidase 1	97.4104	22.33	4.3623
Hnrnpd	heterogeneous nuclear ribonucleoprotein D	313.785	72.4116	4.33335
Nanos1	nanos homolog 1 (Drosophila)	69.4484	16.0265	4.33333
Unc93a	unc-93 homolog A (C. elegans)	8.6639	2.03057	4.26674
Kti12	KTI12 homolog, chromatin associated (S. cerevisiae)	588.655	138.007	4.26539
Casp8ap2	caspase 8 associated protein 2	21.8645	5.14451	4.25008
Hexim1	hexamethylene bis-acetamide inducible 1	2150.19	506.06	4.24889
Trim41	tripartite motif-containing 41	46.1933	10.9402	4.22234
Ggps1	geranylgeranyl diphosphate synthase 1	114.311	27.2019	4.2023
1810013L24Rik	RIKEN cDNA 1810013L24 gene	55.4738	13.2611	4.1832
Epb4.1l4a	erythrocyte protein band 4.1-like 4a	55.8133	13.4223	4.15824
Gas1	growth arrest specific 1	57.5544	14.0167	4.10612
Eif3e	eukaryotic translation initiation factor 3, subunit E	388.289	94.609	4.10414
Ik	IK cytokine	76.8145	18.8108	4.08354
Rps27l	ribosomal protein S27-like	2628.46	645.596	4.07137
Six4	sine oculis-related homeobox 4 homolog (Drosophila)	19.1186	4.70773	4.0611
Wee1	WEE 1 homolog 1 (S. pombe)	246.06	60.6265	4.05862
1110059G10Rik	RIKEN cDNA 1110059G10 gene	180.694	44.5697	4.0542
Maged1	melanoma antigen, family D, 1	879.829	217.351	4.04797
Zfp770	zinc finger protein 770	56.284	13.9354	4.03893
Hoxa1	homeobox A1	261.575	65.1709	4.01368
BC003331	cDNA sequence BC003331	22.7249	5.66416	4.01205
Bclaf1	BCL2-associated transcription factor 1	280.148	69.9832	4.00308
Rps14	ribosomal protein S14	987.257	246.774	4.00065
Cbx6	chromobox homolog 6	10.78	2.69495	4.00007
Ccnc	cyclin C	44.9605	11.2401	4
Cbfa2t3	core-binding factor, runt domain, alpha subunit 2, translocated to, 3 (human)	15.6172	3.9262	3.97769
Sox2	SRY-box containing gene 2	141.475	35.6305	3.97062
Zfp790	zinc finger protein 790	41.804	10.5395	3.9664
Calm1	calmodulin 1	96.2998	24.3296	3.95814
E130311K13Rik	RIKEN cDNA E130311K13 gene	169.917	43.1689	3.93609
Mid1ip1	Mid1 interacting protein 1 (gastrulation specific G12-like (zebrafish))	490.534	124.688	3.93409
Thap11	THAP domain containing 11	467.628	118.896	3.93309
Usf1	upstream transcription factor 1	29.5234	7.57417	3.89791
Mid1ip1	Mid1 interacting protein 1 (gastrulation specific G12-like (zebrafish))	579.171	148.849	3.89101
Gnl3	guanine nucleotide binding protein-like 3 (nucleolar)	1103.93	283.758	3.89038
Srsf5	serine/arginine-rich splicing factor 5	683.777	176.45	3.8752
Tsc22d1	TSC22 domain family, member 1	485.803	125.459	3.87221
Mex3b	mex3 homolog B (C. elegans)	171.082	44.2644	3.865
Hmgb2	high mobility group box 2	494.469	129.111	3.8298
Katnal1	katanin p60 subunit A-like 1	6.46806	1.69071	3.82564
Lap3	leucine aminopeptidase 3	91.7863	24.0264	3.82022
Fblim1	filamin binding LIM protein 1	2.89885	0.759106	3.81877
Sowahc	sosondowah ankyrin repeat domain family member C	575.027	150.591	3.81847
Eef1d	eukaryotic translation elongation factor 1 delta (guanine nucleotide exchange protein)	6.43452	1.69261	3.80154
Sec22b	SEC22 vesicle trafficking protein homolog B (S. cerevisiae)	104.222	27.4431	3.79775
Prmt6	protein arginine N-methyltransferase 6	563.751	148.773	3.78934
Tmco6	transmembrane and coiled-coil domains 6	87.2175	23.0336	3.78653
BC027231	cDNA sequence BC027231	53.1494	14.1118	3.76632
AI182371	expressed sequence AI182371	14.8331	3.94079	3.76398
Srsf7	serine/arginine-rich splicing factor 7	5143.91	1366.72	3.76368
Uqcrb	ubiquinol-cytochrome c reductase binding protein	498.787	132.643	3.76038
Tti2	TELO2 interacting protein 2	322.246	85.8053	3.75555
6030458C11Rik	RIKEN cDNA 6030458C11 gene	193.407	51.5888	3.74901
Stk35	serine/threonine kinase 35	19.4521	5.20865	3.73458
Neurog2	neurogenin 2	247.888	66.8088	3.71042
Mmd	monocyte to macrophage differentiation-associated	17.9589	4.85469	3.69928
Tti2	TELO2 interacting protein 2	355.57	96.2092	3.6958
Herpud1	homocysteine-inducible, endoplasmic reticulum stress-inducible, ubiquitin-like domain member 1	80.8822	22.1119	3.65785
Syncrip	synaptotagmin binding, cytoplasmic RNA interacting protein	792.683	217.503	3.64447
Slc6a6	solute carrier family 6 (neurotransmitter transporter, taurine), member 6	1.45248	0.398879	3.64141
Ranbp9	RAN binding protein 9	10.3979	2.85755	3.63873
Gspt2	G1 to S phase transition 2	242.01	66.5735	3.63523
Mgea5	meningioma expressed antigen 5 (hyaluronidase)	31.7545	8.76012	3.62489
Mpp3	membrane protein, palmitoylated 3 (MAGUK p55 subfamily member 3)	4.8958	1.3578	3.60568
Gk5	glycerol kinase 5 (putative)	23.5665	6.5366	3.60532
Dpy30	dpy-30 homolog (C. elegans)	142.228	39.6436	3.58767
Gng2	guanine nucleotide binding protein (G protein), gamma 2	3.90328	1.09378	3.56861
Pldn	pallidin	39.0374	10.9853	3.55361
Rnf4	ring finger protein 4	146.491	41.2356	3.55253
Arid5b	AT rich interactive domain 5B (MRF1-like)	72.8863	20.6155	3.53551
Qtrtd1	queuine tRNA-ribosyltransferase domain containing 1	21.1604	6.03096	3.50863
Senp5	SUMO/sentrin specific peptidase 5	29.236	8.37853	3.48939
Cggbp1	CGG triplet repeat binding protein 1	370.122	106.53	3.47435
Fnbp4	formin binding protein 4	98.2859	28.4148	3.45896
Tgoln2	trans-golgi network protein 2	231.979	67.2389	3.45007
Mri1	methylthioribose-1-phosphate isomerase homolog (S. cerevisiae)	35.6728	10.37	3.43999
Scai	suppressor of cancer cell invasion	2.97637	0.865811	3.43767
Cdkn2c	cyclin-dependent kinase inhibitor 2C (p18, inhibits CDK4)	352.869	102.856	3.4307
Eef1b2	eukaryotic translation elongation factor 1 beta 2	752.491	219.511	3.42803
Ebna1bp2	EBNA1 binding protein 2	34.3077	10.0092	3.42762
Eif3b	eukaryotic translation initiation factor 3, subunit B	16.7835	4.89947	3.42557
2810006K23Rik	RIKEN cDNA 2810006K23 gene	25.1315	7.37124	3.40941
Rps15a	ribosomal protein S15A	6.2055	1.82381	3.4025
Cited2	Cbp/p300-interacting transactivator, with Glu/Asp-rich carboxy-terminal domain, 2	247.761	72.9694	3.39541
Gjb2	gap junction protein, beta 2	100.636	29.8072	3.37624
Zfp959	zinc finger protein 959	36.3003	10.9238	3.32305
Fbxo43	F-box protein 43	37.9979	11.485	3.30847
Cyp1b1	cytochrome P450, family 1, subfamily b, polypeptide 1	81.5425	24.7816	3.29044
Supt6h	suppressor of Ty 6 homolog (S. cerevisiae)	16.5371	5.03036	3.28745
Lsm5	LSM5 homolog, U6 small nuclear RNA associated (S. cerevisiae)	83.4631	25.4222	3.28308
Exosc3	exosome component 3	354.332	108.111	3.27747
Fos	FBJ osteosarcoma oncogene	834.816	255.044	3.27322
Fzd1	frizzled homolog 1 (Drosophila)	411.382	125.717	3.27229
Rpl4	ribosomal protein L4	7905.95	2416.59	3.27153
Mllt11	myeloid/lymphoid or mixed-lineage leukemia (trithorax homolog, Drosophila); translocated to, 11	142.567	43.7201	3.26091
Ncapg	non-SMC condensin I complex, subunit G	10.4998	3.23031	3.25039
Ivns1abp	influenza virus NS1A binding protein	100.658	31.0969	3.2369
Alkbh1	alkB, alkylation repair homolog 1 (E. coli)	70.5299	21.8373	3.22978
Ubr2	ubiquitin protein ligase E3 component n-recognin 2	3.90481	1.20957	3.22826
Id1	inhibitor of DNA binding 1	1516.89	470.425	3.22451
Ankrd26	ankyrin repeat domain 26	28.9742	8.98945	3.22313
Tmsb4x	thymosin, beta 4, X chromosome	1844.08	573.964	3.21288
Frg1	FSHD region gene 1	103.403	32.1907	3.21219
Rbm15	RNA binding motif protein 15	94.6881	29.5776	3.20135
Cdh4	cadherin 4	1.72656	0.541202	3.19023
Rbmx	RNA binding motif protein, X chromosome	74.7616	23.5793	3.17065
Med1	mediator complex subunit 1	34.5864	10.9534	3.15761
Nav1	neuron navigator 1	12.6331	4.00233	3.15643
Imp3	IMP3, U3 small nucleolar ribonucleoprotein, homolog (yeast)	1098.59	350.995	3.12992
Selk	selenoprotein K	2075.3	664.141	3.12478
Tomm7	translocase of outer mitochondrial membrane 7 homolog (yeast)	467.723	149.829	3.12171
Gosr1	golgi SNAP receptor complex member 1	7.23645	2.32261	3.11565
Eif4a2	eukaryotic translation initiation factor 4A2	786.085	253.191	3.10471
Nol11	nucleolar protein 11	6.10204	1.96589	3.10395
Mtrr	5-methyltetrahydrofolate-homocysteine methyltransferase reductase	4.85393	1.56414	3.10326
Acot2	acyl-CoA thioesterase 2	26.2714	8.48082	3.09774
Rnf113a1	ring finger protein 113A1	1509.79	488.087	3.09329
Taf7	TAF7 RNA polymerase II, TATA box binding protein (TBP)-associated factor	301.814	97.7102	3.08887
Rpf1	ribosome production factor 1 homolog (S. cerevisiae)	38.5646	12.5115	3.08234
Zfp263	zinc finger protein 263	39.3079	12.7581	3.08101
Zscan29	zinc finger SCAN domains 29	30.2832	9.8872	3.06287
Zfc3h1	zinc finger, C3H1-type containing	61.8311	20.2076	3.05979
Topors	topoisomerase I binding, arginine/serine-rich	143.042	46.8052	3.05612
Tbp	TATA box binding protein	266.465	87.2996	3.05231
Matn3	matrilin 3	41.9511	13.758	3.04921
Rrnad1	ribosomal RNA adenine dimethylase domain containing 1	73.7867	24.2222	3.04624
Gata2	GATA binding protein 2	77.9776	25.6696	3.03774
Arid1b	AT rich interactive domain 1B (SWI-like)	0.879113	0.290048	3.03092
Man2a2	mannosidase 2, alpha 2	6.9877	2.30798	3.02763
Foxg1	forkhead box G1	43.4714	14.4234	3.01395
Ikzf4	IKAROS family zinc finger 4	2.50289	0.831646	3.00957
Ap2a2	adaptor protein complex AP-2, alpha 2 subunit	3.0046	1.00259	2.99684
2700078E11Rik	RIKEN cDNA 2700078E11 gene	14.6158	4.88497	2.992
Cd163	CD163 antigen	4.29039	1.43618	2.98736
Hist1h3g	histone cluster 1, H3g	123.438	41.386	2.98259
Ifrd1	interferon-related developmental regulator 1	191.334	64.2441	2.97824
Actn4	actinin alpha 4	6.53106	2.19825	2.97103
Gmnn	geminin	71.3323	24.0415	2.96705
Dio3	deiodinase, iodothyronine type III	1232.77	417.315	2.95405
Ddr2	discoidin domain receptor family, member 2	30.3843	10.3469	2.93657
Fanca	Fanconi anemia, complementation group A	8.33134	2.84044	2.93312
Osbpl8	oxysterol binding protein-like 8	5.70741	1.95926	2.91304
Snrpa1	small nuclear ribonucleoprotein polypeptide A'	578.242	202.536	2.85501
Neu1	neuraminidase 1	47.5817	16.678	2.85297
Itsn1	intersectin 1 (SH3 domain protein 1A)	7.21374	2.55439	2.82406
Krr1	KRR1, small subunit (SSU) processome component, homolog (yeast)	148.242	52.7141	2.81219
0610009D07Rik	RIKEN cDNA 0610009D07 gene	82.0742	29.2544	2.80553
Mob4	MOB family member 4, phocein	74.6873	26.6286	2.80478
Ccdc55	coiled-coil domain containing 55	54.3168	19.3963	2.80037
Larp4	La ribonucleoprotein domain family, member 4	9.90415	3.53958	2.79811
Rpl14	ribosomal protein L14	627.172	224.148	2.79803
Pfdn2	prefoldin 2	209.683	74.9461	2.79779
Cct2	chaperonin containing Tcp1, subunit 2 (beta)	419.652	150.301	2.79209
Mid1	midline 1	45.9787	16.582	2.77281
Pcdh18	protocadherin 18	128.495	46.4127	2.76853
Tob2	transducer of ERBB2, 2	30.4113	11.0066	2.763
Bckdk	branched chain ketoacid dehydrogenase kinase	81.8918	29.6428	2.76262
Hspd1	heat shock protein 1 (chaperonin)	227.552	82.4029	2.76146
Tor1aip2	torsin A interacting protein 2	17.8675	6.4756	2.7592
Denr	density-regulated protein	89.942	32.7075	2.74989
Srsf6	serine/arginine-rich splicing factor 6	30.6035	11.1412	2.74688
Usmg5	upregulated during skeletal muscle growth 5	589.766	215.038	2.74261
Tomm5	translocase of outer mitochondrial membrane 5 homolog (yeast)	269.943	98.7705	2.73303
Cnot3	CCR4-NOT transcription complex, subunit 3	48.6659	17.8252	2.73017
Pkd2	polycystic kidney disease 2	6.30366	2.31236	2.72608
Chml	choroideremia-like	2.76735	1.01767	2.71931
Slc38a2	solute carrier family 38, member 2	171.454	63.1974	2.71299
Ddx52	DEAD (Asp-Glu-Ala-Asp) box polypeptide 52	157.646	58.2027	2.70858
Gnl2	guanine nucleotide binding protein-like 2 (nucleolar)	11.0151	4.06732	2.7082
Mdm2	transformed mouse 3T3 cell double minute 2	1064.01	392.913	2.708
Ddx39	DEAD (Asp-Glu-Ala-Asp) box polypeptide 39	21.6042	8.0249	2.69215
Ddo	D-aspartate oxidase	1.99119	0.740386	2.68939
Rsl1d1	ribosomal L1 domain containing 1	397.913	148.271	2.6837
Krt222	keratin 222	17.473	6.5632	2.66227
Mak16	MAK16 homolog (S. cerevisiae)	513.077	192.815	2.66099
C230096C10Rik	RIKEN cDNA C230096C10 gene	12.313	4.63908	2.65419
Orai3	ORAI calcium release-activated calcium modulator 3	77.8121	29.3709	2.64929
Cnot1	CCR4-NOT transcription complex, subunit 1	3.68519	1.39172	2.64794
Spcs3	signal peptidase complex subunit 3 homolog (S. cerevisiae)	118.092	44.665	2.64395
Fndc3a	fibronectin type III domain containing 3A	2.10931	0.799015	2.63989
Dhx37	DEAH (Asp-Glu-Ala-His) box polypeptide 37	23.0807	8.78039	2.62866
Arl4a	ADP-ribosylation factor-like 4A	108.081	41.2521	2.62
Dars2	aspartyl-tRNA synthetase 2 (mitochondrial)	82.2944	31.4556	2.61621
Espl1	extra spindle poles-like 1 (S. cerevisiae)	34.8383	13.3376	2.61204
Rhob	ras homolog gene family, member B	67.5056	25.8695	2.60946
Limch1	LIM and calponin homology domains 1	1.34905	0.517084	2.60895
Hist1h3a	histone cluster 1, H3a	132.373	50.9018	2.60056
Ccnj	cyclin J	4.69497	1.81447	2.58752
Ppwd1	peptidylprolyl isomerase domain and WD repeat containing 1	485.595	188.463	2.57661
Dpy30	dpy-30 homolog (C. elegans)	298.396	115.926	2.57402
Mrpl55	mitochondrial ribosomal protein L55	248.899	96.89	2.56888
Matr3	matrin 3	144.709	56.3634	2.56742
Prickle3	prickle homolog 3 (Drosophila)	92.6038	36.0867	2.56615
2002-03-01	membrane-associated ring finger (C3HC4) 2	120.465	47.0878	2.5583
Zcchc10	zinc finger, CCHC domain containing 10	96.629	37.7752	2.558
Mars2	methionine-tRNA synthetase 2 (mitochondrial)	400.035	156.436	2.55718
Cdc16	CDC16 cell division cycle 16 homolog (S. cerevisiae)	63.3682	24.8282	2.55227
Nom1	nucleolar protein with MIF4G domain 1	386.489	151.708	2.54759
Ncam1	neural cell adhesion molecule 1	7.40579	2.91572	2.53995
A530054K11Rik	RIKEN cDNA A530054K11 gene	4.99816	1.97104	2.5358
Tcf21	transcription factor 21	43.7446	17.2613	2.53427
Wdr76	WD repeat domain 76	46.9178	18.5198	2.53338
Lcmt2	leucine carboxyl methyltransferase 2	132.376	52.3764	2.5274
Prkar1a	protein kinase, cAMP dependent regulatory, type I, alpha	53.3301	21.1386	2.52288
Dnaja1	DnaJ (Hsp40) homolog, subfamily A, member 1	38.5917	15.3083	2.52096
Cep55	centrosomal protein 55	115.103	45.951	2.5049
Ip6k1	inositol hexaphosphate kinase 1	49.87	19.9189	2.50365
Fam55c	family with sequence similarity 55, member C	4.64508	1.86145	2.49541
Tomm22	translocase of outer mitochondrial membrane 22 homolog (yeast)	315.985	126.839	2.49123
Ptrf	polymerase I and transcript release factor	41.4703	16.6631	2.48875
Prr11	proline rich 11	35.6406	14.3228	2.48839
Vamp3	vesicle-associated membrane protein 3	26.8317	10.7987	2.48472
Elovl6	ELOVL family member 6, elongation of long chain fatty acids (yeast)	1.00413	0.404257	2.48389
Hnrnpd	heterogeneous nuclear ribonucleoprotein D	2119.87	853.751	2.48301
Snrpf	small nuclear ribonucleoprotein polypeptide F	221.652	89.5488	2.47521
Hjurp	Holliday junction recognition protein	15.9581	6.4937	2.45748
Ubl5	ubiquitin-like 5	49.292	20.1115	2.45094
L3mbtl2	l(3)mbt-like 2 (Drosophila)	26.9943	11.0333	2.44662
Pou3f2	POU domain, class 3, transcription factor 2	46.5098	19.1652	2.42678
Rchy1	ring finger and CHY zinc finger domain containing 1	20.118	8.29397	2.42562
4930503L19Rik	RIKEN cDNA 4930503L19 gene	83.0025	34.2303	2.42482
Timm17b	translocase of inner mitochondrial membrane 17b	167.449	69.2618	2.41763
Camk2n1	calcium/calmodulin-dependent protein kinase II inhibitor 1	6.33786	2.6354	2.4049
Ppp1r2	protein phosphatase 1, regulatory (inhibitor) subunit 2	37.6342	15.6649	2.40246
Txndc17	thioredoxin domain containing 17	79.1794	33.0037	2.39911
Naa50	N(alpha)-acetyltransferase 50, NatE catalytic subunit	22.4372	9.35489	2.39845
Srsf7	serine/arginine-rich splicing factor 7	2309.71	964.027	2.3959
Zbtb10	zinc finger and BTB domain containing 10	86.62	36.1783	2.39425
Kdm2a	lysine (K)-specific demethylase 2A	4.38528	1.83378	2.39139
Letm2	leucine zipper-EF-hand containing transmembrane protein 2	99.5595	41.761	2.38403
Rpusd2	RNA pseudouridylate synthase domain containing 2	68.2605	28.8143	2.36899
Pop7	processing of precursor 7, ribonuclease P family, (S. cerevisiae)	504.083	212.906	2.36764
Atp6v1g1	ATPase, H+ transporting, lysosomal V1 subunit G1	105.662	44.7144	2.36305
Rps13	ribosomal protein S13	455.032	192.99	2.35779
Ccne1	cyclin E1	270.277	114.79	2.35453
Sfxn3	sideroflexin 3	6.59795	2.80769	2.34996
Pabpn1	poly(A) binding protein, nuclear 1	212.668	90.9309	2.33878
Dynll1	dynein light chain LC8-type 1	408.879	175.261	2.33297
Prorsd1	prolyl-tRNA synthetase domain containing 1	147.604	63.2694	2.33295
Tex10	testis expressed gene 10	32.6374	13.9914	2.33268
Pelo	pelota homolog (Drosophila)	636.497	273.068	2.33091
Abce1	ATP-binding cassette, sub-family E (OABP), member 1	203.923	87.638	2.32688
Ado	2-aminoethanethiol (cysteamine) dioxygenase	171.793	73.834	2.32675
NULL	NULL	38.9385	16.7607	2.3232
Trp53rk	transformation related protein 53 regulating kinase	9.02421	3.88738	2.32141
Sall4	sal-like 4 (Drosophila)	0.981269	0.42352	2.31694
Rps3	ribosomal protein S3	252.875	109.66	2.30598
Snx16	sorting nexin 16	50.2905	21.9987	2.28607
Slc2a4	solute carrier family 2 (facilitated glucose transporter), member 4	15.1703	6.64096	2.28436
Sox7	SRY-box containing gene 7	7.01124	3.07441	2.28052
Asph	aspartate-beta-hydroxylase	3.57271	1.56687	2.28016
Dnajb1	DnaJ (Hsp40) homolog, subfamily B, member 1	182.936	80.6103	2.26939
Npm1	nucleophosmin 1	1305.06	575.189	2.26892
Gtf3c2	general transcription factor IIIC, polypeptide 2, beta	22.9702	10.1393	2.26546
Klf4	Kruppel-like factor 4 (gut)	417.339	184.364	2.26367
Moap1	modulator of apoptosis 1	42.6993	18.8996	2.25927
Trim12c	tripartite motif-containing 12C	2.20204	0.978576	2.25025
Tfcp2l1	transcription factor CP2-like 1	2.79239	1.24276	2.24693
4833442J19Rik	RIKEN cDNA 4833442J19 gene	20.8533	9.30531	2.24101
Zfp763	zinc finger protein 763	116.177	51.8565	2.24036
Ern2	endoplasmic reticulum (ER) to nucleus signalling 2	25.7857	11.5302	2.23637
Zfp238	zinc finger protein 238	47.7056	21.3657	2.23282
Zfp238	zinc finger protein 238	37.0379	16.5933	2.23211
Cgn	cingulin	10.2761	4.60649	2.23079
Phlda1	pleckstrin homology-like domain, family A, member 1	81.5644	36.5902	2.22913
Dll1	delta-like 1 (Drosophila)	33.9804	15.2492	2.22834
Upf3b	UPF3 regulator of nonsense transcripts homolog B (yeast)	95.1003	42.6786	2.22829
Net1	neuroepithelial cell transforming gene 1	118.029	53.1129	2.22222
Bms1	BMS1 homolog, ribosome assembly protein (yeast)	24.6113	11.1111	2.21502
Hoxa9	homeobox A9	170.899	77.3989	2.20803
2310003F16Rik	RIKEN cDNA 2310003F16 gene	2202.18	999.113	2.20413
Tmco3	transmembrane and coiled-coil domains 3	9.88348	4.4952	2.19867
Rest	RE1-silencing transcription factor	151.23	68.9335	2.19385
Riok3	RIO kinase 3 (yeast)	20.9399	9.56036	2.19028
Tmod3	tropomodulin 3	18.8581	8.69205	2.16958
Gnaq	guanine nucleotide binding protein, alpha q polypeptide	1.06027	0.489664	2.16531
2810474O19Rik	RIKEN cDNA 2810474O19 gene	97.9221	45.2324	2.16486
Foxf1a	forkhead box F1a	37.3605	17.3328	2.15548
Hsd17b7	hydroxysteroid (17-beta) dehydrogenase 7	42.8798	19.9562	2.1487
Azi2	5-azacytidine induced gene 2	5.57757	2.59844	2.14651
Rab33b	RAB33B, member of RAS oncogene family	65.9525	30.7441	2.14521
Chd1	chromodomain helicase DNA binding protein 1	30.4287	14.1923	2.14402
Ddx21	DEAD (Asp-Glu-Ala-Asp) box polypeptide 21	83.9634	39.2458	2.13942
Hist4h4	histone cluster 4, H4	45.6473	21.4906	2.12406
Fbxo32	F-box protein 32	5.02391	2.36674	2.12271
Hoxa11	homeobox A11	17.7468	8.38462	2.11659
Slmap	sarcolemma associated protein	1.99075	0.945792	2.10485
Rlim	ring finger protein, LIM domain interacting	244.38	116.644	2.09509
Arhgap19	Rho GTPase activating protein 19	5.22978	2.49903	2.09272
Tpr	translocated promoter region	28.2195	13.5044	2.08965
1810011O10Rik	RIKEN cDNA 1810011O10 gene	378.491	181.339	2.08721
Tfam	transcription factor A, mitochondrial	305.692	146.808	2.08226
Top2a	topoisomerase (DNA) II alpha	44.0833	21.2351	2.07596
Ccdc76	coiled-coil domain containing 76	56.0988	27.0509	2.07382
Ranbp2	RAN binding protein 2	19.2269	9.28341	2.0711
Ppp1r15b	protein phosphatase 1, regulatory (inhibitor) subunit 15b	191.173	93.3523	2.04786
Lrrc40	leucine rich repeat containing 40	147.442	72.1904	2.0424
Gtf2h4	general transcription factor II H, polypeptide 4	100.609	49.5254	2.03146
Fam108c	family with sequence similarity 108, member C	2.2243	1.09573	2.02996
Wapal	wings apart-like homolog (Drosophila)	75.3482	37.1194	2.02989
Hmga2	high mobility group AT-hook 2	15.735	7.75982	2.02775
Mapk8ip3	mitogen-activated protein kinase 8 interacting protein 3	46.0412	22.7197	2.02648
Rpl9	ribosomal protein L9	65.9153	32.672	2.01748
Gja1	gap junction protein, alpha 1	66.6937	33.0647	2.01707
Prc1	protein regulator of cytokinesis 1	22.815	11.3374	2.01236
Foxc1	forkhead box C1	144.973	72.2294	2.00712
